# Supplementary material for: A Lesson from the Green Pass Experience in Italy: A Narrative Review
Source: Vaccines (Basel). 2022 Sep 6;10(9):1483. doi: 10.3390/vaccines10091483 (PMC9505186; doi:10.3390/vaccines10091483)
Supplement: Supplementary file 1 [file vaccines-10-01483-s001.zip]

Archive with 1 entries (1 files):
- vaccines-1870859-supplementary.pdf
